# Supplementary material for: Combining APR-246 and HDAC-Inhibitors: A Novel Targeted Treatment Option for Neuroblastoma
Source: Cancers (Basel). 2021 Sep 5;13(17):4476. doi: 10.3390/cancers13174476 (PMC8431508; doi:10.3390/cancers13174476)
Supplement: Supplementary file 1 [file cancers-13-04476-s001.zip]

Archive with 1 entries (1 files):
- cancers-1366749-supplementary.pdf
